# Supplementary material for: Effects of LEGO®-Based Neurotherapy on Executive Functions in Children with Autism Spectrum Disorder: A Quasi-Experimental Study
Source: Brain Sci. 2026 Jun 12;16(6):633. doi: 10.3390/brainsci16060633 (PMC13296840; doi:10.3390/brainsci16060633)
Supplement: Supplementary file 1 [file brainsci-16-00633-s001.zip]

Archive with 1 entries (1 files):
- brainsci-4323131-supplementary.pdf
